# Supplementary material for: Effects of the Newly Isolated T4-like Phage on Transmission of Plasmid-Borne Antibiotic Resistance Genes via Generalized Transduction
Source: Viruses. 2021 Oct 14;13(10):2070. doi: 10.3390/v13102070 (PMC8538795; doi:10.3390/v13102070)
Supplement: Supplementary file 1 [file viruses-13-02070-s001.zip]

Archive with 1 entries (1 files):
- viruses-1400745-supplementary.pdf
